# Supplementary material for: A smooth tubercle bacillus from Ethiopia phylogenetically close to the Mycobacterium tuberculosis complex
Source: Nat Commun. 2023 Nov 18;14:7519. doi: 10.1038/s41467-023-42755-9 (PMC10657438; doi:10.1038/s41467-023-42755-9)
Supplement: Supplementary file 4 — Supplementary Data 1 [file 41467_2023_42755_MOESM4_ESM.xlsx]

## Sheet: Feuil1
Supplementary Data 1. Phylogenetic SNPs found in the ET1291 genome sequence according to analysis using the MTBSeq pipeline
#Pos	Ref	Type	Allel	CovFor	CovRev	Qual20	Freq	Cov	Subst	Gene	GeneName	Product	Resistance SNP	PhyloSNP
7585	G	SNP	C	64	63	120	100.00	127	Ser95Thr (agc/aCc)	Rv0006	gyrA	DNA gyrase subunit A	no	phylo (not H37Rv)
156593	A	SNP	G	40	41	79	100.00	81	Ala336Ala (gct/gcC)	Rv0129c	fbpC	diacylglycerol acyltransferase/mycolyltransferase Ag85C	no	phylo (M. canettii)
491668	A	SNP	G	13	4	17	100.00	17	Lys296Glu (aag/Gag)	Rv0407	fgd1	F420-dependent glucose-6-phosphate dehydrogenase	no	phylo (West African 2)
491742	T	SNP	C	38	10	42	100.00	48	Phe320Phe (ttt/ttC)	Rv0407	fgd1	F420-dependent glucose-6-phosphate dehydrogenase	no	phylo (not Euro-American, M. africanum, M. bovis, M. canettii, M. caprae, M. microti, M. pinipedii, Beijing, Delhi/CAS, EAI)
648856	T	SNP	C	64	69	129	100.00	133	Gly107Gly (ggt/ggC)	Rv0557	mgtA	GDP-mannose-dependent alpha-mannosyltransferase	no	phylo (not Euro-American, M. africanum, M. bovis, M. canettii, M. caprae, M. microti, M. pinipedii, Beijing, Delhi/CAS, EAI)
763031	T	SNP	C	56	58	113	100.00	114	Ala1075Ala (gct/gcC)	Rv0667	rpoB	DNA-directed RNA polymerase subunit beta	no	phylo (4)
931123	T	SNP	C	67	59	118	100.00	126	Tyr57Tyr (tat/taC)	Rv0835	lpqQ	lipoprotein LpqQ	no	phylo (not 4)
1128915	G	SNP	C	68	63	126	100.00	131	Glu275Asp (gag/gaC)	Rv1009	rpfB	resuscitation-promoting factor RpfB	no	phylo (M. canettii)
1674816	T	SNP	C	44	32	71	100.00	76	Gly205Gly (ggt/ggC)	Rv1484	inhA	NADH-dependent enoyl-[ACP] reductase	no	phylo (M. canettii)
1759252	G	SNP	T	50	40	88	100.00	90	Ser524Ser (tcg/tcT)	Rv1552	frdA	fumarate reductase flavoprotein subunit	no	phylo (not 4,9)
1834912	A	SNP	G	40	36	70	100.00	76	Glu457Glu (gaa/gaG)	Rv1630	rpsA	30S ribosomal protein S1	no	phylo (M. canettii)
2053487	C	SNP	T	34	64	97	98.99	99	Val15Val (gtc/gtT)	Rv1811	mgtC	Mg2+ transport P-type ATPase MgtC	no	phylo (M. canettii)
2134258	G	SNP	A	37	64	99	100.00	101	His2Tyr (cat/Tat)	Rv1884c	rpfC	resuscitation-promoting factor RpfC	no	phylo (M. canettii)
2154724	C	SNP	A	41	59	97	100.00	100	Arg463Leu (cgg/cTg)	Rv1908c	katG	catalase-peroxidase	no	phylo (not Euro-American, M. africanum, M. bovis, M . canettii, M. caprae, M. Microti, M. pinipedii, Beijing, Delhi/CAS, EAI, 4)
2223896	A	SNP	G	33	52	82	100.00	85	Met45Thr (atg/aCg)	Rv1980c	mpt64	immunogenic protein Mpt64	no	phylo (M. canettii)
2279314	G	SNP	C	60	65	117	100.00	125	Gly62Gly (ggg/ggC)	Rv2032	acg	NAD(P)H nitroreductase	no	phylo (M. canettii)
2289104	T	SNP	C	57	63	116	100.00	120	Ala46Ala (gca/gcG)	Rv2043c	pncA	pyrazinamidase/nicotinamidase PncA	no	phylo (M. canettii)
2936944	G	SNP	C	57	76	130	100.00	133	Gln308Glu (cag/Gag)	Rv2609c	-	membrane protein	no	phylo (M. canettii)
2955135	A	SNP	C	73	73	135	100.00	146	Ile26Ile (ata/atC)	Rv2628	-	hypothetical protein	no	phylo (M. canettii)
2955202	T	SNP	G	77	62	135	99.29	140	Ser49Ala (tcc/Gcc)	Rv2628	-	hypothetical protein	no	phylo (M. canettii)
2955233	C	SNP	T	65	56	118	100.00	121	Ser59Leu (tcg/tTg)	Rv2628	-	hypothetical protein	no	phylo (M.africanum, M. bovis, M. canettii, M. caprae, M. microti, M. pinipedii, EAI)
2955310	A	SNP	G	71	71	132	100.00	142	Thr85Ala (acc/Gcc)	Rv2628	-	hypothetical protein	no	phylo (M. canettii)
3326554	A	SNP	C	55	55	102	100.00	110	Asn152His (aac/Cac)	Rv2971	-	oxidoreductase	no	phylo (not Euro-American, M. africanum, M. bovis, M . canettii, M. caprae, M. Microti, M. pinipedii, Beijing, Delhi/CAS, EAI)
3987050	C	SNP	T	78	61	130	100.00	139	Asp69Asp (gac/gaT)	Rv3547	ddn	deazaflavin-dependent nitroreductase	no	phylo (M. canettii)
3987287	T	SNP	C	80	64	135	100.00	144	Val148Val (gtt/gtC)	Rv3547	ddn	deazaflavin-dependent nitroreductase	no	phylo (M. canettii)
4240671	C	SNP	T	60	60	117	99.17	121	Thr270Ile (acc/aTc)	Rv3793	embC	arabinosyltransferase C	no	phylo (M. africanum, M. bovis, M. canettii, M.caprae, M. Microti, M. pinipedii, EAI)
4242643	C	SNP	T	57	74	125	100.00	131	Arg927Arg (cgc/cgT)	Rv3793	embC	arabinosyltransferase C	no	phylo (4,9)
4243377	A	SNP	C	63	76	136	100.00	139	Ser49Arg (agc/Cgc)	Rv3794	embA	arabinosyltransferase A	no	phylo (M. canettii)
4243690	T	SNP	C	81	50	120	100.00	131	Met153Thr (atg/aCg)	Rv3794	embA	arabinosyltransferase A	no	phylo (M. canettii)
4247646	A	SNP	C	80	67	143	100.00	147	Glu378Ala (gag/gCg)	Rv3795	embB	arabinosyltransferase B	no	phylo (M. africanum, M. bovis, M. canettii, M. caprae, M. Microti, M. pinipedii, EAI)
4248206	A	SNP	G	105	73	157	100.00	178	Ser565Gly (agc/Ggc)	Rv3795	embB	arabinosyltransferase B	no	phylo (M. canettii)
4407588	T	SNP	C	73	73	137	100.00	146	Ala205Ala (gca/gcG)	Rv3919c	gid	rRNA small subunit methyltransferase G	no	phylo (M. africanum, M. bovis, M. canettii, M. caprae, M. Microti, M. pinipedii, Beijing, Delhi/CAS, EAI, 4)
4408185	G	SNP	A	46	55	99	100.00	101	Pro6Pro (ccc/ccT)	Rv3919c	gid	rRNA small subunit methyltransferase G	no	phylo (M. canettii)
