# Supplementary material for: A smooth tubercle bacillus from Ethiopia phylogenetically close to the Mycobacterium tuberculosis complex
Source: Nat Commun. 2023 Nov 18;14:7519. doi: 10.1038/s41467-023-42755-9 (PMC10657438; doi:10.1038/s41467-023-42755-9)
Supplement: Supplementary file 5 — Supplementary Data 2 [file 41467_2023_42755_MOESM5_ESM.xlsx]

## Sheet: Feuil1
Supplementary Data 2. SNPs found in the fgd1 (Rv0407) and Rv0678 genes in ET1291
Position	Ref	Type	Alter	AA change	Nucleotide change	Locus	Gene name
490922	A	SNP	G	Gln47Arg	(cag/cGg)	Rv0407	fgd1
490980	C	SNP	G	Asn66Lys	(aac/aaG)	Rv0407	fgd1
491137	G	SNP	C	Glu119Gln	(gag/Cag)	Rv0407	fgd1
491191	G	SNP	C	Gly137Arg	(ggg/Cgg)	Rv0407	fgd1
491212	A	SNP	C	Ser144Arg	(agc/Cgc)	Rv0407	fgd1
491241	C	SNP	G	Asp153Glu	(gac/gaG)	Rv0407	fgd1
491283	C	SNP	G	Asp167Glu	(gac/gaG)	Rv0407	fgd1
491381	A	SNP	C	Glu200Ala	(gag/gCg)	Rv0407	fgd1
491404	A	SNP	C	Met208Leu	(atg/Ctg)	Rv0407	fgd1
491438	A	SNP	G	Asp219Gly	(gac/gGc)	Rv0407	fgd1
491449	G	SNP	A	Asp223Asn	(gac/Aac)	Rv0407	fgd1
491453	G	SNP	A	Gly224Asp	(ggc/gAc)	Rv0407	fgd1
491590-491591	AA	SNP	CG	Lys270Arg	(aag/CGg)	Rv0407	fgd1
491626	A	SNP	G	Lys282Glu	(aag/Gag)	Rv0407	fgd1
491643	G	SNP	C	Ala287Ala	(gcg/gcC)	Rv0407	fgd1
491645-491646	CG	SNP	GC	Ser288Cys	(tcg/tGC)	Rv0407	fgd1
491668-491669	AA	SNP	GC	Lys296Ala	(aag/GCg)	Rv0407	fgd1
779431-779433	AAC	SNP	CAA	Asn148Gln	(aac/CaA)	Rv0678	Rv0678
779452	G	SNP	C	Gly155Arg	(ggg/Cgg)	Rv0678	Rv0678
