# Supplementary material for: A smooth tubercle bacillus from Ethiopia phylogenetically close to the Mycobacterium tuberculosis complex
Source: Nat Commun. 2023 Nov 18;14:7519. doi: 10.1038/s41467-023-42755-9 (PMC10657438; doi:10.1038/s41467-023-42755-9)
Supplement: Supplementary file 6 — Supplementary Data 3 [file 41467_2023_42755_MOESM6_ESM.xlsx]

## Sheet: Feuil1
Supplementary Data 3. List of the whole genome sequencing data of MTBC, M. canettii and MTB-associated phylotype strains used in this study
ID	Lineage	Source	Isolation date	Reference	Accession Number
ET1291	Identified as M. canettii in this study	Ethiopia	2018	OSR collection	SRR18636082 (Illumina) & SRR23035463 (Nanopore)
496-15	M. canettii		2013-2014		FO203509.1
497-15	M. canettii	OSR collection	2013-2014		SRR24061600
498-15	M. canettii	OSR collection	2013-2014		SRR24061599
527-15	M. canettii	OSR collection	2013-2014		SRR24061598
529-15	M. canettii	OSR collection	2013-2014		SRR24061597
CAN3040-99	M. canettii	Borstel	2013-2014		ERR551179
ERR015598	M. canettii (CIPT140010059) STB-A	Wellcome Sanger Institute	1969-70		ERR015598
ERR015616	M. tuberculosis L2	Russia	2009	Comas et al., 2013	ERR015616
ERR017801	M. africanum L5	Russia	2009	Casali et al., 2014	ERR017801
ERR1109376	M. canettii (CIPT 140070010) STB-K-S		2004	European Molecular Biology Laboratory	ERR1109376
ERR1109378	M. canettii (CIPT 140070007) STB-I-S		2000	European Molecular Biology Laboratory	ERR1109378
ERR1200603	M. tuberculosis L7	Ethiopia	2014-2015	Comas et al., 2013	ERR1200603
ERR1200614	M. tuberculosis L4	Ethiopia	2011-2012	Comas et al., 2013	ERR1200614
ERR1200617	M. tuberculosis L7	Ethiopia	2011-2012	Comas et al., 2013	ERR1200617
ERR1200629	M. tuberculosis L1	Ethiopia	2011-2012	Comas et al., 2013	ERR1200629
ERR161048	M. bovis BCG	Malawi	2003	Guerra-Assuncao et al., 2015	ERR161048
ERR181314	M. tuberculosis L9		1999	Institut de Génétique et Microbiologie, Université Paris Sud, Orsay, France	ERR181314
ERR181315	M. tuberculosis L9		2003	Institut de Génétique et Microbiologie, Université Paris Sud, Orsay, France	ERR181315
ERR233358	M. tuberculosis L4	USA	2011-2012	Comas et al., 2013	ERR233358
ERR233360	M. tuberculosis L3	USA	2011-2012	Comas et al., 2013	ERR233360
ERR233373	M. tuberculosis L4	UK	2011-2012	Comas et al., 2013	ERR233373
ERR233379	M. tuberculosis L4	Nepal	2011-2012	Comas et al., 2013	ERR233379
ERR233386	M. tuberculosis L2	India	2011-2012	Comas et al., 2013	ERR233386
ERR233391	M. tuberculosis L3	Nepal	2011-2012	Comas et al., 2013	ERR233391
ERR234097	M. africanum L5	Germany	2011-2012	Comas et al., 2013	ERR234097
ERR234098	M. tuberculosis L2	China	2011-2012	Comas et al., 2013	ERR234098
ERR234153	M. tuberculosis L3	Germany	2011-2012	Comas et al., 2013	ERR234153
ERR234154	M. tuberculosis L4	Germany	2011-2012	Comas et al., 2013	ERR234154
ERR234675	M. orygis	Russia	2011-2012	Casali et al., 2014	ERR234675
ERR266106	M. canettii		UNKNOWN	Institut de Génétique et Microbiologie, Université Paris Sud, Orsay, France	ERR266106
ERR266107	M. canettii		UNKNOWN	Institut de Génétique et Microbiologie, Université Paris Sud, Orsay, France	ERR266107
ERR266108	M. canettii		UNKNOWN	Institut de Génétique et Microbiologie, Université Paris Sud, Orsay, France	ERR266108
ERR266109	M. canettii		UNKNOWN	Institut de Génétique et Microbiologie, Université Paris Sud, Orsay, France	ERR266109
ERR266110	M. canettii		UNKNOWN	Institut de Génétique et Microbiologie, Université Paris Sud, Orsay, France	ERR266110
ERR266121	M. canettii		UNKNOWN	Institut de Génétique et Microbiologie, Université Paris Sud, Orsay, France	ERR266121
ERR266122	M. canettii		UNKNOWN	Institut de Génétique et Microbiologie, Université Paris Sud, Orsay, France	ERR266122
ERR266123	M. canettii		UNKNOWN	Institut de Génétique et Microbiologie, Université Paris Sud, Orsay, France	ERR266123
ERR266124	M. canettii		UNKNOWN	Institut de Génétique et Microbiologie, Université Paris Sud, Orsay, France	ERR266124
ERR266125	M. canettii		UNKNOWN	Institut de Génétique et Microbiologie, Université Paris Sud, Orsay, France	ERR266125
ERR266126	M. canettii		UNKNOWN	Institut de Génétique et Microbiologie, Université Paris Sud, Orsay, France	ERR266126
ERR313113	M. canettii	Djibouti	2011-2012	Blouin et al., 2014	ERR313113
ERR313114	M. canettii	Djibouti	2011-2012	Blouin et al., 2014	ERR313114
ERR266120	M. canettii		2013		ERR266120
ERR313115	M. canettii	Djibouti	2011-2012	Blouin et al., 2014	ERR313115
ERR4162024	M. tuberculosis L9		UNKNOWN		ERR4162024
ERR4192384	M. tuberculosis L9		UNKNOWN		ERR4192384
ERR4192405	M. tuberculosis L9		UNKNOWN		ERR4192405
ERR551023	M. caprae	Congo	2013	Malm et al., 2017	ERR551023
ERR713575	chimpanzee bacillus	Côte d'Ivoire	2009	Swiss Tropical and Public Health Institute, Switzerland	ERR713575
ERR756344	M. tuberculosis L7	Ethiopia	UNKNOWN	National Institute for Public Health and the Environment (RIVM)	ERR756344
ERR756345	M. tuberculosis L7	Ethiopia	UNKNOWN	National Institute for Public Health and the Environment (RIVM)	ERR756345
ERR970409	M. suricattae		2013-2014	SAMRC Centre for Tuberculosis Research	ERR970409
ERR970410	M. suricattae		2013-2014	SAMRC Centre for Tuberculosis Research	ERR970410
ERR970411	M. suricattae		2013-2014	SAMRC Centre for Tuberculosis Research	ERR970411
ERR970412	M. suricattae		2013-2014	SAMRC Centre for Tuberculosis Research	ERR970412
IT1032	M. tuberculosis L4 S-type	OSR collection	2018		ERS5318521
IT1046	M. africanum L5	OSR collection	2018		ERS5318566
IT1051	M. tuberculosis L4 Ural	OSR collection	2018		ERS5318565
IT1052	M. tuberculosis L4 X-type	OSR collection	2018		ERS5318617
IT1058	M. tuberculosis L1 EAI Manila	OSR collection	2018		ERS5318548
IT1080	M. tuberculosis L1 EAI	OSR collection	2018		ERS5318634
IT1088	M. tuberculosis L4 S-type	OSR collection	2018		SRR24061603
IT1095	M. caprae	OSR collection	2018		ERS5318630
IT1120	M. bovis	OSR collection	2018		SRR24061602
IT1155	M. tuberculosis L2	OSR collection	2019		ERS5318484
IT1186	M. tuberculosis L4 S-type	OSR collection	2018		SRR24061596
IT1252	M. africanum L6	OSR collection	2018		SRR24061595
IT1409	M. tuberculosis L1 EAI	OSR collection	2018		SRR24061594
IT1412	M. tuberculosis 4.1.2.1 Haarlem	OSR collection	2018		SRR24061593
IT1418	M. tuberculosis L4 Cameroon	OSR collection	2018		SRR24061592
IT1438	M. bovis	OSR collection	2018		ERS5318700
IT1444	M. tuberculosis L2	OSR collection	2018		ERS5318652
IT1449	M. tuberculosis L3	OSR collection	2018		SRR24061591
IT1469	M. tuberculosis L4 LAM	OSR collection	2018		ERS5318705
IT1485	M. bovis	OSR collection	2018		ERS5318717
IT1511	M. bovis	OSR collection	2019		ERS5318723
IT1516	M. bovis	OSR collection	2019		ERS5318725
IT1556	M. tuberculosis L4 mainly T	OSR collection	UNKNOWN		ERS5318754
IT1558	M. tuberculosis L4 TUR	OSR collection	UNKNOWN		ERS5318756
IT1601	M. tuberculosis L4	OSR collection	UNKNOWN		ERS5318780
IT1608	M. tuberculosis L4	OSR collection	UNKNOWN		ERS5318787
IT165	M. africanum L5	OSR collection	2014		ERR2510708
IT1750	M. tuberculosis L2	OSR collection	2020		SRR24061590
IT1766	M. tuberculosis L1 EAI	OSR collection	2020		SRR24061589
IT416	M. africanum L6	OSR collection	2017		ERS5317994
IT471	M. africanum L5	OSR collection	2017		SRR7131268
IT609	M. tuberculosis L4 LAM	OSR collection	2007		ERS5318104
IT634	M. tuberculosis L2	OSR collection	2006		ERS2395185
IT641	M. tuberculosis L4 mainly T	OSR collection	2018		ERS5318908
IT657	M. tuberculosis L3	OSR collection	2018		ERS5318949
IT843	M. africanum L5	OSR collection	2018		SRR24061601
IT900	M. tuberculosis L4	OSR collection	2016		ERS5318450
IT95	M. tuberculosis L4 LAM	OSR collection	2013		ERS5318117
IT952	M. tuberculosis L4 H37Rv-like	OSR collection	2017		ERS5318465
IT969	M. tuberculosis L3	OSR collection	2018		ERS5318496
IT988	M. tuberculosis L3	OSR collection	2018		ERS5318877
SRR011186	M. canettii		2009		SRR011186
SRR10522763	M. canettii		1969-70		SRR10522763
SRR10522783	M. canettii		UNKNOWN		SRR10522783
SRR10828835	M. tuberculosis L8	Rwanda	2017		SRR10828835
SRR1173284	M. tuberculosis L8	Uganda	2006		SRR1173284
SRR1239337	M. pinnipedii	Australia	UNKNOWN	Bos et al., 2014	SRR1239337
SRR3500411-mungi	M. mungi	Botswana	2013		SRR3500411
SRR3647357-microti	M. microti	China	UNKNOWN		SRR3647357
SRR5216693	M. bovis	New Zealand	1992	Crispell et al., 2017	SRR5216693
SRR5818567	M. canettii	Djibouti	2014-2015		SRR5818567
SRR5818605	M. canettii	Djibouti	2014-2015		SRR5818605
SRR5818614	M. canettii	Djibouti	2014-2015		SRR5818614
SRR5818652	M. canettii	Djibouti	2014-2015		SRR5818652
SRR5818653	M. canettii	Djibouti	2014-2015		SRR5818653
SRR5818661	M. canettii	Djibouti	2014-2015		SRR5818661
SRR5818668	M. canettii	Djibouti	2014-2015		SRR5818668
SRR5818676	M. canettii	Djibouti	2014-2015		SRR5818676
SRR6650709	M. canettii (NYS IDR1300035880)		2013	New York State Department of Health	SRR6650709
SRR7693090	M. pinnipedii		UNKNOWN		SRR7693090
SRR9157804	M. orygis		2016		SRR9157804
ERR5104576	M. canettii (CIPT140070005) STB-G	Djibouti	2000	Madacki et al., 2021	ERR5104576
ERR5104579	M. canettii (CIPT140070008) STB-L	Djibouti	1997	Madacki et al., 2021	ERR5104579
SRR24210694	M. canettii (CIPT140070016) STB-N	Djibouti	1999	Supply et al., 2013; WGS done in this study	SRR24210694
SRR12680983	M. canettii (CIPT140060008) STB-D	Djibouti	1999	Allen et al., 2021	SRR12680983
GCA_002104675.1	M. decipiens				GCA_002104675.1
DRA007651(DRR161212)	M. shinjukuense JCM 14233	Japan	2010	Saito et al. 2011	DRA007651(DRR161212)
DRS115466 (DRR161220)	M. lacus JCM 15657				DRS115466 (DRR161220)
ERS4771686	M. riyadhense	Saudi Arabia	2014		ERS4771686
