# Supplementary material for: A smooth tubercle bacillus from Ethiopia phylogenetically close to the Mycobacterium tuberculosis complex
Source: Nat Commun. 2023 Nov 18;14:7519. doi: 10.1038/s41467-023-42755-9 (PMC10657438; doi:10.1038/s41467-023-42755-9)
Supplement: Supplementary file 8 — Supplementary Data 5 [file 41467_2023_42755_MOESM8_ESM.xlsx]

## Sheet: Feuil1
Supplementary Data 5. Orthologues in ET1291 of interrupted coding sequences in MTBC genomes
Scar n°	H37Rv ICDS	Orthologous gene in ET1291	Putative function	Functional classification	Causative mutation in MTBC genomes
1	Rv0890c-Rv0891c	MUW33_920	Transcriptional regulator	Regulation	Frameshift, 1-nt insertion
2	Rv1203c-Rv1204c	MUW33_1254	Unknown	Conserved hypothetical	Non sense mutation
3	Rv1662-Rv1663	MUW33_1734	Polyketide synthase Pks8/17	Lipid metablism	Frameshift, 1-nt deletion
4	Rv3741c-Rv3742c	MUW33_3913	Possible oxidoreductase	Intermediary metabolism and respiration	Frameshift, 1-nt deletion
ICDS1, interrupted coding sequence; nt, nucleotide. ICDSs in MTBC correspond to intact coding sequence (CDS) in ET1291, as well as in other M. canettii strains, M. marinum and other mycobacteria2, indicating scars that likely occurred in the most recent common ancestor (MRCA) of the MTBC after divergence from the ET1291 lineage
1. Deshayes, C. et al. Detecting the molecular scars of evolution in the Mycobacterium tuberculosis complex by analyzing interrupted coding sequences. BMC Evol Biol 8, 78 (2008)
2. Supply et al. Genomic analysis of smooth tubercle bacilli provides insights into ancestry and pathoadaptation of Mycobacterium tuberculosis. Nat Genet 45, 172-9 (2013 )
