# Supplementary material for: A smooth tubercle bacillus from Ethiopia phylogenetically close to the Mycobacterium tuberculosis complex
Source: Nat Commun. 2023 Nov 18;14:7519. doi: 10.1038/s41467-023-42755-9 (PMC10657438; doi:10.1038/s41467-023-42755-9)
Supplement: Supplementary file 9 — Supplementary Data 6 [file 41467_2023_42755_MOESM9_ESM.xlsx]

## Sheet: Feuil1
Supplementary Data 6. Average nucleotide identity (ANI) values of ET1291 and other M. canettii strains vs M. tuberculosis H37Rv
M. canettii strains	Average nucleotide identity vs MTB H37Rv
ET1291	0.9955
STB-D	0.9937
STB-E	0.9936
STB-A	0.9929
STB-G	0.9925
STB-I	0.9925
STB-H	0.9918
STB-L	0.9918
STB-J	0.982
STB-K	0.9797
