# Supplementary material for: A smooth tubercle bacillus from Ethiopia phylogenetically close to the Mycobacterium tuberculosis complex
Source: Nat Commun. 2023 Nov 18;14:7519. doi: 10.1038/s41467-023-42755-9 (PMC10657438; doi:10.1038/s41467-023-42755-9)
Supplement: Supplementary file 10 — Supplementary Data 7 [file 41467_2023_42755_MOESM10_ESM.xlsx]

## Sheet: Feuil1
Supplementary Data 7. List of the orthologues of eight (shown in red) of the 50 MTBC genes that are present in ET1291 but were not found in the previously identified M. canettii genomes
locus	Gene	Product	Function	ET1291	Other MTBC	M. canettii	Note	nt sequence in ET1291	nt sequence in ER515
Rv0394c		Possible Secreted Protein		present	present	Absent		atgactgagcccagacctgtcttcgctgtcgtgatcagcgccggcctatccgccatcccg atggtcggcggcccgctacaaaccgtgttcgacgccatcgaggaacgcacccggcaccgc gccgagacaaccacgcgcgagatatgcgagagcgtcggcggcgcggacaccgtgttgagc cgcattgacaaaaatcccgaactcgagccgcttctcagccaggcgatcgaggccgccact cgcaccagtatggaggccaagcgccggctcctcgcgcaagctgccgccgccgcgctcgag gatgaccagaaggtcgagccggcatcactcatcgtggccacgctttcccaacttgagccc gtgcatatccatgcactcgttcggctggccaaa…
Rv0395		Hypothetical Protein		present	present	Absent		atggattggatgccgctcggcgactacgagactttccggcattggtcggggaagccccgc gcatgggggccgcaagagtcggggtggcgcgcgtggttcggcgggaagatagtcgatggg ctctgcgaggtactcgacgagcacctcgcggtgcggcgtcgtggtgttccagccgcgatc ggctgcgtgccctggctgagtagcgaggcggtcgccgagacgctgctcgcattgagcgcc ttttgcgtggtgatcgacaagggaacctcgttcccgtcgcgactgcgtaaccctgacaaa gggtttcccaacgtcgccctattgcggcttcgcgacatggcgccctccgagcatggctca cgctgctcctcggcccgtggtcgtctatgcctg…
Rv0396		Hypothetical Protein		present	present	Absent		atgcctgagcatgagctaggtccggtgcgggcgctcggctggctacgagaggaccgcaag ccgctgctgaatgccaaattgctcgtgctcggtcatctggctttgaacgtctacgacccc gataacggttacggcgaagaggtgttggactttgagccgcggacggtgtggtggggatcg gccaattggaccgtgcgggccgggtcacacttggaagttggctttgcatgcgacgaccca accctcgtcgaagaagctacagcgtttgtcgctgacgtgatcgcgttctccgaaccgatc gacacgacctgtgccggtcccgaaccgaacctcgtgcaggtggagttcgacgacgccgcg atggctgaggcgatggaggagatggccgagccc…
Rv0601c		Two component sensor kinase [first part]	Sensor part of a two component regulatory system	Absent	present	Absent
Rv0602c	tcrA	Two component DNA binding transcriptional regulatory protein TcrA	Sensor part of a two component regulatory system	Absent	present	Absent
Rv0603		Possible exported protein	Unkown	Absent	present	Absent
Rv0604	lpqO	Probable conserved lipoprotein LpqO	Unkown	Absent	present	Absent
Rv0605		Possible resolvase	Prevents the cointegration of foreign DNA before integration into the chromosome	Absent	present*	Absent
Rv0606		Possible transposase (fragment)	Thought to be required for the transposition of the insertion element IS_1536	Absent	present	Absent
Rv0746	PE_PGRS9	PE-PGRS family protein PE_PGRS9	Unkown	present	present	Absent		atgtcgttcgtgctggcgatgccggaggtgttggggtcggcggcaacggatctggccgctctgggctcggtgctgggcgcggccgatgcggccgcggcggctacgacgacgggcatcgtggccgcggcccaggatgaggtgtcggcggcgatcgcggcgttgctttccgcccacggccgggcctatcaggtggccagtgcgcaggcggcggcggttcacgcccagttcgtgcaggcgttgagcgcgggtgcgggggcctacgctagcgcggaggccgccggcgcggcggtgctggccaacccggcgcagagcgtgcagcaggacgtgctggccgccgtcaatgcgcaaagtgtcgcgctcacggggcgcccgttgatcggcaacggcgccaacggggcc…
Rv0755a		Putative Transposase (Fragment)		Absent	present	Absent
Rv0872c	PE_PGRS15	PE-PGRS family protein PE_PGRS15	Unkown	Absent	present	Absent
Rv0874c		Conserved Hypothetical protein	Unkown	Absent	present	Absent
Rv1046c		Hypothetical Protein	Unkown	Absent	present	Absent
Rv1573-Rv1586c (14 genes)		Probable PhiRv1 Prophage-like proteins		Absent	present	Absent	*a different PhiRv1 is present in ET1291, however some of the genes are 80-85% similar like the gene coding for the phage major capsid protein in ET1291 is 84% smimilar to Rv1573c in H37Rv, it's also has an identity of 83% to Rv2650c encoding for the phage major capsid protein of PhiRv2. The ortoluge of Rv1578c coding for Phage terminase, small subunit, is also present in ET1291 with 75% identity…
Rv1818c		PE-PGRS family protein PE_PGRS33	Function unknown. Seems to influence both cell surface interactions among mycobacteria and the interactions of bacteria with macrophages.	Absent	present*	Absent
Rv1989c		Hypothetical Protein		present	present	Absent		gtgagcgatgccctcgatgaagggctcgtccagcgtatcgacgcacgcggaacaattgag tggtcggaaacgtgctaccggtataccggcgcgcaccgtgacgccttgtccggtgagggc gcgcgcagattcggaggcaggtggaatccgccgctgctctttccggcgatctatcttgct gattccgcccaagcctgcatggttgaggtggaacgggcggcgcaagcggcttcaacgacc gcagagaagatgctcgaggcggcctaccgactacacacgatcgacgtcacggacctggcc gtcctcgatctgacaaccccgcaagctcgggaagccgtggggctcgagaacgacgacatc tatggcgacgactggtcagggtgccaggcggtc…	gtgagcgatgccctcgatgaagggctcgtccagcgtatcgacgcacgcggaacaattgagtggtcggaaacgtgctaccggtataccggcgcgcaccgtgacgccttgtccggtgagggcgcgcgcagattcggaggcaggtggaatccgccgctgctctttccggcgatctatcttgctgattccgcccaagcctgcatggttgaggtggaacgggcggcgcaagcggcttcaacgaccgcagagaagatgctcgaggcggcctaccgactacacacgatcgacgtcacggacctggccgtcctcgatctgacaaccccgcaagctcgggaagccgtggggctcgagaacgacgacatctatggcgacgactggtcagggtgccaggcggtcggacat…
Rv1990c		Probable Transcriptional Regulatory Protein		present	present	Absent		atgggagtaaatgtgctcgcctcgaccgtgtcgggtgcgatcgagcgcttgggattgacctacgaggaagtcggtgacatcgtcgatgcctcgccgcgttccgtggcgcgatggaccgcaggtcaggtggttccccaacgcctcaacaagcaacgacttatcgagctggcctatgtcgccgacgccctcgcggaagtgctgccgcgtgaccaggcgaacgtgtggatgttttcgccgaatcggttactggaacaccgcaagcctgccgacctcgtgcgagacggcgagtaccaacgcgtgttggcgctcatcgacgcgatggcggagggagtgttcgtgtga	atgggagtaaatgtgctcgcctcgaccgtgtcgggtgcgatcgagcgcttgggattgacctacgaggaagtcggtgacatcgtcgatgcctcgccgcgttccgtggcgcgatggaccgcaggtcaggtggttccccaacgcctcaacaagcaacgacttatcgagctggcctatgtcgccgacgccctcgcggaagtgctgccgcgtgaccaggcgaacgtgtggatgttttcgccgaatcggttactggaacaccgcaagcctgccgacctcgtgcgagacggcgagtaccaacgcgtgttggcgctcatcgacgcgatggcggagggagtgttcgtgtga
Rv1990a		Possible Dehydrogenase (Fragment)		present	present	Absent		gtgggcaggcttgagggcaaggttgcattcattacgggcgtggctcggggtcaaggccgt tcgcatgcggtccgcctagccgacggccaagcgcgtgcgctcggcaaggtcgatgttgag gcgtgcggtgcgctcgttggtgaggtagaagtgtggggccgtgacgtgcgtgacgatcga cgggtgtttgtcgagagtcctgccgacgagttcggcgcgtgccgccgcgtcgcgcgtcag ggcatccgtgtcgtagggctgcccgtttcacagagggaacttgtcgagcccgaagccggg tgcggcgaggcgctcggctgctggctcccagtagacatctag
Rv2023c		Conserved hypothetical protein	Unkown	Absent	present	Absent
MTB000143	ncRv12023	Putative small regulatory RNA	Unkown	Absent	present	Absent
Rv2023A		Hypothetical protein, pseudogene	Unkown	Absent	present	Absent
Rv2645		Hypothetical Protein		Absent	present	Absent	PhiRv2 region
Rv2646		Probable Phage Integrase		Absent	present	Absent
Rv2647		Hypothetical Protein		Absent	present	Absent
Rv2650c-Rv2659c (10 genes)				Absent	present*	Absent
Rv3188-Rv3190c (3 genes)		Conserved hypothetical protein	Unkown	Absent	present	only Rv3190c is Absent
Rv3386		Possible transposase	Involved in the transposition of the insertion sequence IS1560	Absent	present	Absent			ttgttcctcggttggttggcgctgagctgggaggatggcctcaatgcccttgttgcggaagggattgaggccatcgtgtttcgtactgtaggcgatcaggcatcgttgtgggaatccgtgctgcccgaggagttgcggcggctgcccgaagagctggcccgggtggatgcgctgctcgatgattcggcgttcttctgcccgtttgtgccgttcttcgacccgcggatgggtcggccgtccataccgatggagacctatttgcggttgatgttcttgaagttccgttaccggttgggctat gagtcgctgtgtcgggaggtcaccgattcgatcacctggcggcggttctgccgtattccgttggagggatcggtgccgcacccaaccacgttgatgaa…
Rv3387		Possible transposase	Involved in the transposition of the insertion sequence IS1560	Absent	present	Absent
Rv3388	PE_PGRS52	PE-PGRS family protein PE_PGRS52	Unkown	Absent	present	Absent			atgtcgtttgtgatcgcgaaccccgagatgctggcagcggcggcgaccgatttggccggcatccggtcggcgatcagcgccgcgaccgcggcggccgcggccccgacgatccaggttgccgcggccggcgccgacgaggtgtcgctggccatctcggcgctgtttggccagcacgcccaggcctatcaggcgctcagcgcccaggcgacgatctttcacgaccagttcgtgcaggccctgacctccggcggcaacctgtatgcggccgccgagagccacaccgtcgagcagatggtgctcaacgcgatcaacgcgcccacccagacactgttcggccgcccgctgatcggcgacggcgccaacgggaccgcggagaacccggacggccaaaacggcggc…
Rv3513c	Probable Fatty-Acid-Coa Ligase FadD18 (Fragment)	(Fatty-Acid-Coa Synthetase)		Present	present	Absent		gtgcgacccgcgcgcacgctcgccaagaagggcaacattcccgtcggctactacaaggacgagaagaagacggccgagacgttccggacgattaacggtgtgcgctacgccattccgggggactacgcccaagtcgaggaggacggcacggtcaccatgctgggtcgtggctcggtgtcgatcaacagcggcggcgagaaggtctaccccgaagaggtcgaggccgctttgaaggggcatcccgacgtgttcgacgctctggtggtcggggtgcccgatccgcgttacggccagcaggtggccgccgtggtgcaggcccggccgggttgtcggccgtcgttggccgagttggactcgttcgtgcgctccgagatcgcgggctacaaagtgccgcgcagt…
Rv3590c	PE_PGRS58	PE-PGRS family protein PE_PGRS58	Unkown	Absent	present	Absent
Rv3902c		Conserved hypothetical protein	Unkown	Absent	present	Absent
