# Supplementary material for: A smooth tubercle bacillus from Ethiopia phylogenetically close to the Mycobacterium tuberculosis complex
Source: Nat Commun. 2023 Nov 18;14:7519. doi: 10.1038/s41467-023-42755-9 (PMC10657438; doi:10.1038/s41467-023-42755-9)
Supplement: Supplementary file 11 — Supplementary Data 8 [file 41467_2023_42755_MOESM11_ESM.xlsx]

## Sheet: Feuil1
Supplementary Data 8. Blast analysis of 7/50 MTBC genes present in ET1291 but not found in the previously identified M. canettii genomes, showing top hits with other (myco)bacteria
Best hits of Rv0394c
Description	Scientific Name	Max Score	Total Score	Query Cover	E value	Per. ident	Acc. Len	Accession
Mycobacterium riyadhense, no specific description available	Mycobacterium riyadhense	636	636	0.98	2e-177	79.80	101224	=HYPERLINK("https://www.ncbi.nlm.nih.gov/nucleotide/LR589075.1?report=genbank&log$=nucltop&blast_rank=1&RID=KX1ZPZZD016","LR589075.1")
Mycobacterium riyadhense, no specific description available	Mycobacterium riyadhense	636	636	0.98	2e-177	79.80	101224	=HYPERLINK("https://www.ncbi.nlm.nih.gov/nucleotide/LR588959.1?report=genbank&log$=nucltop&blast_rank=2&RID=KX1ZPZZD016","LR588959.1")
Mycobacterium riyadhense strain NTM chromosome	Mycobacterium riyadhense	636	636	0.98	2e-177	79.80	6772223	=HYPERLINK("https://www.ncbi.nlm.nih.gov/nucleotide/CP045092.1?report=genbank&log$=nucltop&blast_rank=3&RID=KX1ZPZZD016","CP045092.1")
Phialophora attae hypothetical protein (AB675_6624), partial mRNA	Phialophora attinorum	55.4	55.4	0.05	0.013	90.48	1839	=HYPERLINK("https://www.ncbi.nlm.nih.gov/nucleotide/XM_018146928.1?report=genbank&log$=nucltop&blast_rank=4&RID=KX1ZPZZD016","XM_018146928.1")
Pseudomonas sp. p1(2021b) chromosome, complete genome	Pseudomonas sp. p1(2021b)	53.6	53.6	0.05	0.045	89.74	5227381	=HYPERLINK("https://www.ncbi.nlm.nih.gov/nucleotide/CP083746.1?report=genbank&log$=nucltop&blast_rank=5&RID=KX1ZPZZD016","CP083746.1")
Best hits of Rv0395
Description	Scientific Name	Max Score	Total Score	Query Cover	E value	Per. ident	Acc. Len	Accession
Mycobacterium colombiense CECT 3035, complete genome	Mycobacterium colombiense CECT 3035	189	189	0.84	5e-43	72.22	5581643	=HYPERLINK("https://www.ncbi.nlm.nih.gov/nucleotide/CP020821.1?report=genbank&log$=nucltop&blast_rank=1&RID=KX243MZR016","CP020821.1")
Mycolicibacterium baixiangningiae strain LJ126 chromosome, complete genome	Mycolicibacterium baixiangningiae	98.7	98.7	0.46	6e-16	71.07	6181092	=HYPERLINK("https://www.ncbi.nlm.nih.gov/nucleotide/CP066218.1?report=genbank&log$=nucltop&blast_rank=2&RID=KX243MZR016","CP066218.1")
Mycobacterium ostraviense strain FDAARGOS_1613 chromosome, complete genome	Mycobacterium ostraviense	87.8	87.8	0.5	1e-12	70.67	6127734	=HYPERLINK("https://www.ncbi.nlm.nih.gov/nucleotide/CP089224.1?report=genbank&log$=nucltop&blast_rank=3&RID=KX243MZR016","CP089224.1")
Mycolicibacterium sp. CBMA 213 plasmid pCBMA213_1, complete sequence	Mycolicibacterium sp. CBMA 213	86.0	86.0	0.61	4e-12	69.80	274124	=HYPERLINK("https://www.ncbi.nlm.nih.gov/nucleotide/MF600313.1?report=genbank&log$=nucltop&blast_rank=4&RID=KX243MZR016","MF600313.1")
Mycobacterium simiae JCM 12377 DNA, complete genome	Mycobacterium simiae	81.5	81.5	0.56	2e-10	67.95	5788994	=HYPERLINK("https://www.ncbi.nlm.nih.gov/nucleotide/AP022568.1?report=genbank&log$=nucltop&blast_rank=5&RID=KX243MZR016","AP022568.1")
Mycobacterium spongiae strain FSD4b-SM chromosome, complete genome	Mycobacterium spongiae	68.9	132	0.63	1e-06	67.83	5581157	=HYPERLINK("https://www.ncbi.nlm.nih.gov/nucleotide/CP046600.1?report=genbank&log$=nucltop&blast_rank=6&RID=KX243MZR016","CP046600.1")
Streptomyces venezuelae strain ATCC 10595 chromosome, complete genome	Streptomyces venezuelae	60.8	60.8	0.11	0.0002	87.50	7871480	=HYPERLINK("https://www.ncbi.nlm.nih.gov/nucleotide/CP029195.1?report=genbank&log$=nucltop&blast_rank=7&RID=KX243MZR016","CP029195.1")
Streptomyces venezuelae strain ATCC 21113 chromosome, complete genome	Streptomyces venezuelae	60.8	60.8	0.11	0.0002	87.50	7893803	=HYPERLINK("https://www.ncbi.nlm.nih.gov/nucleotide/CP029196.1?report=genbank&log$=nucltop&blast_rank=8&RID=KX243MZR016","CP029196.1")
Streptomyces venezuelae ATCC 10712 chromosome, complete genome	Streptomyces venezuelae ATCC 10712	60.8	60.8	0.11	0.0002	87.50	8223505	=HYPERLINK("https://www.ncbi.nlm.nih.gov/nucleotide/CP029197.1?report=genbank&log$=nucltop&blast_rank=9&RID=KX243MZR016","CP029197.1")
Streptomyces venezuelae strain NRRL B-65442 chromosome	Streptomyces venezuelae	60.8	60.8	0.11	0.0002	87.50	8222198	=HYPERLINK("https://www.ncbi.nlm.nih.gov/nucleotide/CP018074.1?report=genbank&log$=nucltop&blast_rank=10&RID=KX243MZR016","CP018074.1")
Streptomyces venezuelae ATCC 10712 complete genome	Streptomyces venezuelae ATCC 10712	60.8	60.8	0.11	0.0002	87.50	8226158	=HYPERLINK("https://www.ncbi.nlm.nih.gov/nucleotide/FR845719.1?report=genbank&log$=nucltop&blast_rank=11&RID=KX243MZR016","FR845719.1")
Best hits of Rv0396
Description	Scientific Name	Max Score	Total Score	Query Cover	E value	Per. ident	Acc. Len	Accession
Mycobacterium colombiense CECT 3035, complete genome	Mycobacterium colombiense CECT 3035	147	147	0.85	1e-30	69.64	5581643	=HYPERLINK("https://www.ncbi.nlm.nih.gov/nucleotide/CP020821.1?report=genbank&log$=nucltop&blast_rank=1&RID=KX2A489B013","CP020821.1")
Mycobacterium ostraviense strain FDAARGOS_1613 chromosome, complete genome	Mycobacterium ostraviense	80.6	80.6	0.5	2e-10	70.39	6127734	=HYPERLINK("https://www.ncbi.nlm.nih.gov/nucleotide/CP089224.1?report=genbank&log$=nucltop&blast_rank=2&RID=KX2A489B013","CP089224.1")
Mycobacterium spongiae strain FSD4b-SM chromosome, complete genome	Mycobacterium spongiae	59.9	59.9	0.5	0.0005	69.27	5581157	=HYPERLINK("https://www.ncbi.nlm.nih.gov/nucleotide/CP046600.1?report=genbank&log$=nucltop&blast_rank=3&RID=KX2A489B013","CP046600.1")
Mycolicibacterium sp. CBMA 213 plasmid pCBMA213_1, complete sequence	Mycolicibacterium sp. CBMA 213	55.4	55.4	0.17	0.007	77.46	274124	=HYPERLINK("https://www.ncbi.nlm.nih.gov/nucleotide/MF600313.1?report=genbank&log$=nucltop&blast_rank=4&RID=KX2A489B013","MF600313.1")
Best hits of Rv1989c
Description	Scientific Name	Max Score	Total Score	Query Cover	E value	Per. ident	Acc. Len	Accession
Expression vector mce3, complete sequence	Expression vector mce3	1012	1012	1	0.0	100.00	38473	=HYPERLINK("https://www.ncbi.nlm.nih.gov/nucleotide/DQ823232.1?report=genbank&log$=nucltop&blast_rank=1&RID=KX2FAPFZ013","DQ823232.1")
Mycobacterium avium subsp. hominissuis strain CAM177 chromosome, complete genome	Mycobacterium avium subsp. hominissuis	731	731	0.99	0.0	88.93	5388949	=HYPERLINK("https://www.ncbi.nlm.nih.gov/nucleotide/CP076851.1?report=genbank&log$=nucltop&blast_rank=2&RID=KX2FAPFZ013","CP076851.1")
Mycobacterium avium subsp. hominissuis strain OCU901s_S2_2s chromosome, complete genome	Mycobacterium avium subsp. hominissuis	731	731	0.99	0.0	88.93	5186797	=HYPERLINK("https://www.ncbi.nlm.nih.gov/nucleotide/CP018014.3?report=genbank&log$=nucltop&blast_rank=3&RID=KX2FAPFZ013","CP018014.3")
Mycolicibacter sp. MYC017 chromosome	Mycolicibacter sp. MYC017	471	471	0.98	4e-128	78.95	4547062	=HYPERLINK("https://www.ncbi.nlm.nih.gov/nucleotide/CP084028.1?report=genbank&log$=nucltop&blast_rank=4&RID=KX2FAPFZ013","CP084028.1")
Mycolicibacterium litorale NIIDNTM18 DNA, complete genome	Mycolicibacterium litorale	428	428	0.98	4e-115	77.40	5634149	=HYPERLINK("https://www.ncbi.nlm.nih.gov/nucleotide/AP023287.1?report=genbank&log$=nucltop&blast_rank=5&RID=KX2FAPFZ013","AP023287.1")
Mycobacterium sp. SMC-8 chromosome, complete genome	Mycobacterium sp. SMC-8	425	425	0.94	5e-114	78.01	6609524	=HYPERLINK("https://www.ncbi.nlm.nih.gov/nucleotide/CP079865.1?report=genbank&log$=nucltop&blast_rank=6&RID=KX2FAPFZ013","CP079865.1")
Mycolicibacterium poriferae JCM 12603 plasmid pJCM12603 DNA, complete genome	Mycolicibacterium poriferae	425	425	0.89	5e-114	78.80	216341	=HYPERLINK("https://www.ncbi.nlm.nih.gov/nucleotide/AP022571.1?report=genbank&log$=nucltop&blast_rank=7&RID=KX2FAPFZ013","AP022571.1")
Mycolicibacterium poriferae JCM 12603 DNA, complete genome	Mycolicibacterium poriferae	419	419	0.98	2e-112	77.03	5712830	=HYPERLINK("https://www.ncbi.nlm.nih.gov/nucleotide/AP022570.1?report=genbank&log$=nucltop&blast_rank=8&RID=KX2FAPFZ013","AP022570.1")
Mycobacterium sp. SMC-4 chromosome, complete genome	Mycobacterium sp. SMC-4	419	419	0.98	2e-112	77.03	5584205	=HYPERLINK("https://www.ncbi.nlm.nih.gov/nucleotide/CP079869.1?report=genbank&log$=nucltop&blast_rank=9&RID=KX2FAPFZ013","CP079869.1")
Mycobacterium grossiae strain DSM 104744 chromosome, complete genome	Mycobacterium grossiae	413	413	0.98	3e-110	76.59	5637923	=HYPERLINK("https://www.ncbi.nlm.nih.gov/nucleotide/CP043474.1?report=genbank&log$=nucltop&blast_rank=10&RID=KX2FAPFZ013","CP043474.1")
Mycobacterium avium subsp. hominissuis TH135 plasmid pMAH135 DNA, complete genome	Mycobacterium avium subsp. hominissuis TH135	395	395	0.98	9e-105	75.86	194711	=HYPERLINK("https://www.ncbi.nlm.nih.gov/nucleotide/AP012556.1?report=genbank&log$=nucltop&blast_rank=11&RID=KX2FAPFZ013","AP012556.1")
Mycobacterium avium subsp. hominissuis strain OCU901s_S2_2s plasmid pS2a, complete sequence	Mycobacterium avium subsp. hominissuis	395	395	0.98	9e-105	75.86	195724	=HYPERLINK("https://www.ncbi.nlm.nih.gov/nucleotide/CP076859.1?report=genbank&log$=nucltop&blast_rank=12&RID=KX2FAPFZ013","CP076859.1")
Mycobacterium avium subsp. hominissuis strain OCU873s_P7_4s plasmid pP7a, complete sequence	Mycobacterium avium subsp. hominissuis	395	395	0.98	9e-105	75.86	396301	=HYPERLINK("https://www.ncbi.nlm.nih.gov/nucleotide/CP076857.1?report=genbank&log$=nucltop&blast_rank=13&RID=KX2FAPFZ013","CP076857.1")
Mycobacterium avium subsp. hominissuis strain HP17 plasmid pHP17a, complete sequence	Mycobacterium avium subsp. hominissuis	395	395	0.98	9e-105	75.86	150076	=HYPERLINK("https://www.ncbi.nlm.nih.gov/nucleotide/CP059000.1?report=genbank&log$=nucltop&blast_rank=14&RID=KX2FAPFZ013","CP059000.1")
Mycobacterium chubuense NBB4 plasmid pMYCCH.01, complete sequence	Mycolicibacterium chubuense NBB4	383	383	0.97	2e-101	75.50	615278	=HYPERLINK("https://www.ncbi.nlm.nih.gov/nucleotide/CP003054.1?report=genbank&log$=nucltop&blast_rank=15&RID=KX2FAPFZ013","CP003054.1")
Mycobacterium intracellulare subsp. chimaera strain AUSMDU00007395 chromosome, complete genome	Mycobacterium intracellulare subsp. chimaera	379	379	0.96	2e-100	75.56	6180270	=HYPERLINK("https://www.ncbi.nlm.nih.gov/nucleotide/CP045963.1?report=genbank&log$=nucltop&blast_rank=16&RID=KX2FAPFZ013","CP045963.1")
Mycobacterium intracellulare subsp. chimaera strain ZUERICH-1 chromosome, complete genome	Mycobacterium intracellulare subsp. chimaera	379	379	0.96	2e-100	75.56	6175731	=HYPERLINK("https://www.ncbi.nlm.nih.gov/nucleotide/CP015272.1?report=genbank&log$=nucltop&blast_rank=17&RID=KX2FAPFZ013","CP015272.1")
Mycobacterium intracellulare subsp. chimaera strain CDC 2015-22-71 isolate PA-Patient chromosome, complete genome	Mycobacterium intracellulare subsp. chimaera	379	379	0.96	2e-100	75.56	6078402	=HYPERLINK("https://www.ncbi.nlm.nih.gov/nucleotide/CP019221.1?report=genbank&log$=nucltop&blast_rank=18&RID=KX2FAPFZ013","CP019221.1")
Mycobacterium chimaera strain Mycobacterium chimaera MC045 genome assembly, chromosome: 1	Mycobacterium intracellulare subsp. chimaera	379	379	0.96	2e-100	75.56	6078679	=HYPERLINK("https://www.ncbi.nlm.nih.gov/nucleotide/LT703505.1?report=genbank&log$=nucltop&blast_rank=19&RID=KX2FAPFZ013","LT703505.1")
Mycobacterium intracellulare subsp. chimaera strain 850 chromosome, complete genome	Mycobacterium intracellulare subsp. chimaera	379	379	0.96	2e-100	75.56	6076815	=HYPERLINK("https://www.ncbi.nlm.nih.gov/nucleotide/CP084592.1?report=genbank&log$=nucltop&blast_rank=20&RID=KX2FAPFZ013","CP084592.1")
Mycobacterium dioxanotrophicus strain PH-06 chromosome, complete genome	Mycobacterium dioxanotrophicus	271	271	0.79	7e-68	74.11	7595921	=HYPERLINK("https://www.ncbi.nlm.nih.gov/nucleotide/CP020809.1?report=genbank&log$=nucltop&blast_rank=21&RID=KX2FAPFZ013","CP020809.1")
Mycobacterium heidelbergense JCM 14842 DNA, nearly complete genome	Mycobacterium heidelbergense	187	187	0.38	2e-42	79.36	5050576	=HYPERLINK("https://www.ncbi.nlm.nih.gov/nucleotide/AP022615.1?report=genbank&log$=nucltop&blast_rank=22&RID=KX2FAPFZ013","AP022615.1")
Mycobacterium frederiksbergense strain LB 501T chromosome	Mycobacterium frederiksbergense	106	172	0.96	6e-18	65.55	6086872	=HYPERLINK("https://www.ncbi.nlm.nih.gov/nucleotide/CP038799.1?report=genbank&log$=nucltop&blast_rank=23&RID=KX2FAPFZ013","CP038799.1")
XXX	Mycobacterium riyadhense	94.2	94.2	0.13	4e-14	89.04	22996	=HYPERLINK("https://www.ncbi.nlm.nih.gov/nucleotide/LR589141.1?report=genbank&log$=nucltop&blast_rank=24&RID=KX2FAPFZ013","LR589141.1")
XXX	Mycobacterium riyadhense	94.2	94.2	0.13	4e-14	89.04	22996	=HYPERLINK("https://www.ncbi.nlm.nih.gov/nucleotide/LR589050.1?report=genbank&log$=nucltop&blast_rank=25&RID=KX2FAPFZ013","LR589050.1")
Mycobacterium riyadhense strain NTM chromosome	Mycobacterium riyadhense	94.2	94.2	0.13	4e-14	89.04	6772223	=HYPERLINK("https://www.ncbi.nlm.nih.gov/nucleotide/CP045092.1?report=genbank&log$=nucltop&blast_rank=26&RID=KX2FAPFZ013","CP045092.1")
Best hits of Rv1990c
Description	Scientific Name	Max Score	Total Score	Query Cover	E value	Per. ident	Acc. Len	Accession
Expression vector mce3, complete sequence	Expression vector mce3	618	618	1	2e-172	100.00	38473	=HYPERLINK("https://www.ncbi.nlm.nih.gov/nucleotide/DQ823232.1?report=genbank&log$=nucltop&blast_rank=1&RID=KX0HGZE6016","DQ823232.1")
Mycobacterium avium subsp. hominissuis strain CAM177 chromosome, complete genome	Mycobacterium avium subsp. hominissuis	541	541	1	5e-149	95.03	5388949	=HYPERLINK("https://www.ncbi.nlm.nih.gov/nucleotide/CP076851.1?report=genbank&log$=nucltop&blast_rank=2&RID=KX0HGZE6016","CP076851.1")
Mycobacterium avium subsp. hominissuis strain OCU901s_S2_2s chromosome, complete genome	Mycobacterium avium subsp. hominissuis	541	541	1	5e-149	95.03	5186797	=HYPERLINK("https://www.ncbi.nlm.nih.gov/nucleotide/CP018014.3?report=genbank&log$=nucltop&blast_rank=3&RID=KX0HGZE6016","CP018014.3")
Mycolicibacterium poriferae JCM 12603 plasmid pJCM12603 DNA, complete genome	Mycolicibacterium poriferae	392	392	1	2e-104	85.38	216341	=HYPERLINK("https://www.ncbi.nlm.nih.gov/nucleotide/AP022571.1?report=genbank&log$=nucltop&blast_rank=4&RID=KX0HGZE6016","AP022571.1")
Mycobacterium sp. SMC-8 chromosome, complete genome	Mycobacterium sp. SMC-8	392	392	1	2e-104	85.38	6609524	=HYPERLINK("https://www.ncbi.nlm.nih.gov/nucleotide/CP079865.1?report=genbank&log$=nucltop&blast_rank=5&RID=KX0HGZE6016","CP079865.1")
Mycolicibacterium litorale NIIDNTM18 DNA, complete genome	Mycolicibacterium litorale	392	392	1	2e-104	85.38	5634149	=HYPERLINK("https://www.ncbi.nlm.nih.gov/nucleotide/AP023287.1?report=genbank&log$=nucltop&blast_rank=6&RID=KX0HGZE6016","AP023287.1")
Mycolicibacterium poriferae JCM 12603 DNA, complete genome	Mycolicibacterium poriferae	388	388	1	7e-103	85.09	5712830	=HYPERLINK("https://www.ncbi.nlm.nih.gov/nucleotide/AP022570.1?report=genbank&log$=nucltop&blast_rank=7&RID=KX0HGZE6016","AP022570.1")
Mycobacterium sp. SMC-4 chromosome, complete genome	Mycobacterium sp. SMC-4	388	388	1	7e-103	85.09	5584205	=HYPERLINK("https://www.ncbi.nlm.nih.gov/nucleotide/CP079869.1?report=genbank&log$=nucltop&blast_rank=8&RID=KX0HGZE6016","CP079869.1")
Mycobacterium heidelbergense JCM 14842 DNA, nearly complete genome	Mycobacterium heidelbergense	383	383	1	9e-102	84.80	5050576	=HYPERLINK("https://www.ncbi.nlm.nih.gov/nucleotide/AP022615.1?report=genbank&log$=nucltop&blast_rank=9&RID=KX0HGZE6016","AP022615.1")
Mycobacterium avium subsp. hominissuis TH135 plasmid pMAH135 DNA, complete genome	Mycobacterium avium subsp. hominissuis TH135	379	379	1	4e-100	84.50	194711	=HYPERLINK("https://www.ncbi.nlm.nih.gov/nucleotide/AP012556.1?report=genbank&log$=nucltop&blast_rank=10&RID=KX0HGZE6016","AP012556.1")
Mycobacterium avium subsp. hominissuis strain OCU901s_S2_2s plasmid pS2a, complete sequence	Mycobacterium avium subsp. hominissuis	379	379	1	4e-100	84.50	195724	=HYPERLINK("https://www.ncbi.nlm.nih.gov/nucleotide/CP076859.1?report=genbank&log$=nucltop&blast_rank=11&RID=KX0HGZE6016","CP076859.1")
Mycobacterium avium subsp. hominissuis strain OCU873s_P7_4s plasmid pP7a, complete sequence	Mycobacterium avium subsp. hominissuis	379	379	1	4e-100	84.50	396301	=HYPERLINK("https://www.ncbi.nlm.nih.gov/nucleotide/CP076857.1?report=genbank&log$=nucltop&blast_rank=12&RID=KX0HGZE6016","CP076857.1")
Mycobacterium avium subsp. hominissuis strain HP17 plasmid pHP17a, complete sequence	Mycobacterium avium subsp. hominissuis	379	379	1	4e-100	84.50	150076	=HYPERLINK("https://www.ncbi.nlm.nih.gov/nucleotide/CP059000.1?report=genbank&log$=nucltop&blast_rank=13&RID=KX0HGZE6016","CP059000.1")
Mycobacterium chubuense NBB4 plasmid pMYCCH.01, complete sequence	Mycolicibacterium chubuense NBB4	370	370	1	2e-97	83.92	615278	=HYPERLINK("https://www.ncbi.nlm.nih.gov/nucleotide/CP003054.1?report=genbank&log$=nucltop&blast_rank=14&RID=KX0HGZE6016","CP003054.1")
Mycobacterium grossiae strain DSM 104744 chromosome, complete genome	Mycobacterium grossiae	365	365	1	2e-96	83.63	5637923	=HYPERLINK("https://www.ncbi.nlm.nih.gov/nucleotide/CP043474.1?report=genbank&log$=nucltop&blast_rank=15&RID=KX0HGZE6016","CP043474.1")
Mycobacterium intracellulare subsp. chimaera strain AUSMDU00007395 chromosome, complete genome	Mycobacterium intracellulare subsp. chimaera	343	343	1	3e-89	82.16	6180270	=HYPERLINK("https://www.ncbi.nlm.nih.gov/nucleotide/CP045963.1?report=genbank&log$=nucltop&blast_rank=16&RID=KX0HGZE6016","CP045963.1")
Mycobacterium intracellulare subsp. chimaera strain ZUERICH-1 chromosome, complete genome	Mycobacterium intracellulare subsp. chimaera	343	343	1	3e-89	82.16	6175731	=HYPERLINK("https://www.ncbi.nlm.nih.gov/nucleotide/CP015272.1?report=genbank&log$=nucltop&blast_rank=17&RID=KX0HGZE6016","CP015272.1")
Mycobacterium intracellulare subsp. chimaera strain CDC 2015-22-71 isolate PA-Patient chromosome, complete genome	Mycobacterium intracellulare subsp. chimaera	343	343	1	3e-89	82.16	6078402	=HYPERLINK("https://www.ncbi.nlm.nih.gov/nucleotide/CP019221.1?report=genbank&log$=nucltop&blast_rank=18&RID=KX0HGZE6016","CP019221.1")
Mycobacterium chimaera strain Mycobacterium chimaera MC045 genome assembly, chromosome: 1	Mycobacterium intracellulare subsp. chimaera	343	343	1	3e-89	82.16	6078679	=HYPERLINK("https://www.ncbi.nlm.nih.gov/nucleotide/LT703505.1?report=genbank&log$=nucltop&blast_rank=19&RID=KX0HGZE6016","LT703505.1")
Mycobacterium intracellulare subsp. chimaera strain 850 chromosome, complete genome	Mycobacterium intracellulare subsp. chimaera	343	343	1	3e-89	82.16	6076815	=HYPERLINK("https://www.ncbi.nlm.nih.gov/nucleotide/CP084592.1?report=genbank&log$=nucltop&blast_rank=20&RID=KX0HGZE6016","CP084592.1")
Mycolicibacter sp. MYC017 chromosome	Mycolicibacter sp. MYC017	343	343	1	3e-89	82.16	4547062	=HYPERLINK("https://www.ncbi.nlm.nih.gov/nucleotide/CP084028.1?report=genbank&log$=nucltop&blast_rank=21&RID=KX0HGZE6016","CP084028.1")
Mycolicibacter sp. MYC101 chromosome	Mycolicibacter sp. MYC101	334	334	1	1e-86	81.58	4512895	=HYPERLINK("https://www.ncbi.nlm.nih.gov/nucleotide/CP084030.1?report=genbank&log$=nucltop&blast_rank=22&RID=KX0HGZE6016","CP084030.1")
Mycobacterium sp. 'sulfur cave' chromosome, complete genome	Mycobacterium sp. 'sulfur cave'	329	329	1	2e-85	81.29	4719641	=HYPERLINK("https://www.ncbi.nlm.nih.gov/nucleotide/CP097320.1?report=genbank&log$=nucltop&blast_rank=23&RID=KX0HGZE6016","CP097320.1")
Mycobacterium frederiksbergense strain LB 501T chromosome	Mycobacterium frederiksbergense	185	185	0.83	5e-42	74.22	6086872	=HYPERLINK("https://www.ncbi.nlm.nih.gov/nucleotide/CP038799.1?report=genbank&log$=nucltop&blast_rank=24&RID=KX0HGZE6016","CP038799.1")
Mycolicibacterium celeriflavum JCM 18439 DNA, complete genome	Mycolicibacterium celeriflavum	178	178	0.92	7e-40	73.27	5024249	=HYPERLINK("https://www.ncbi.nlm.nih.gov/nucleotide/AP022591.1?report=genbank&log$=nucltop&blast_rank=25&RID=KX0HGZE6016","AP022591.1")
Best hits of Rv1990A
Description	Scientific Name	Max Score	Total Score	Query Cover	E value	Per. ident	Acc. Len	Accession
Expression vector mce3, complete sequence	Expression vector mce3	607	607	1	4e-169	100.00	38473	=HYPERLINK("https://www.ncbi.nlm.nih.gov/nucleotide/DQ823232.1?report=genbank&log$=nucltop&blast_rank=1&RID=KX142CPP016","DQ823232.1")
Mycobacterium avium subsp. hominissuis strain CAM177 chromosome, complete genome	Mycobacterium avium subsp. hominissuis	356	411	0.95	1e-93	91.02	5388949	=HYPERLINK("https://www.ncbi.nlm.nih.gov/nucleotide/CP076851.1?report=genbank&log$=nucltop&blast_rank=2&RID=KX142CPP016","CP076851.1")
Mycobacterium avium subsp. hominissuis strain OCU901s_S2_2s chromosome, complete genome	Mycobacterium avium subsp. hominissuis	356	356	0.76	1e-93	91.02	5186797	=HYPERLINK("https://www.ncbi.nlm.nih.gov/nucleotide/CP018014.3?report=genbank&log$=nucltop&blast_rank=3&RID=KX142CPP016","CP018014.3")
Mycobacterium chubuense NBB4 plasmid pMYCCH.01, complete sequence	Mycolicibacterium chubuense NBB4	200	200	0.76	2e-46	77.43	615278	=HYPERLINK("https://www.ncbi.nlm.nih.gov/nucleotide/CP003054.1?report=genbank&log$=nucltop&blast_rank=4&RID=KX142CPP016","CP003054.1")
Mycobacterium grossiae strain DSM 104744 chromosome, complete genome	Mycobacterium grossiae	191	191	0.76	1e-43	76.65	5637923	=HYPERLINK("https://www.ncbi.nlm.nih.gov/nucleotide/CP043474.1?report=genbank&log$=nucltop&blast_rank=5&RID=KX142CPP016","CP043474.1")
Mycobacterium sp. SMC-8 chromosome, complete genome	Mycobacterium sp. SMC-8	188	259	0.96	4e-43	76.72	6609524	=HYPERLINK("https://www.ncbi.nlm.nih.gov/nucleotide/CP079865.1?report=genbank&log$=nucltop&blast_rank=6&RID=KX142CPP016","CP079865.1")
Mycobacterium avium subsp. hominissuis TH135 plasmid pMAH135 DNA, complete genome	Mycobacterium avium subsp. hominissuis TH135	187	187	0.76	1e-42	76.26	194711	=HYPERLINK("https://www.ncbi.nlm.nih.gov/nucleotide/AP012556.1?report=genbank&log$=nucltop&blast_rank=7&RID=KX142CPP016","AP012556.1")
Mycobacterium avium subsp. hominissuis strain OCU901s_S2_2s plasmid pS2a, complete sequence	Mycobacterium avium subsp. hominissuis	187	187	0.76	1e-42	76.26	195724	=HYPERLINK("https://www.ncbi.nlm.nih.gov/nucleotide/CP076859.1?report=genbank&log$=nucltop&blast_rank=8&RID=KX142CPP016","CP076859.1")
Mycobacterium avium subsp. hominissuis strain OCU873s_P7_4s plasmid pP7a, complete sequence	Mycobacterium avium subsp. hominissuis	187	187	0.76	1e-42	76.26	396301	=HYPERLINK("https://www.ncbi.nlm.nih.gov/nucleotide/CP076857.1?report=genbank&log$=nucltop&blast_rank=9&RID=KX142CPP016","CP076857.1")
Mycobacterium avium subsp. hominissuis strain HP17 plasmid pHP17a, complete sequence	Mycobacterium avium subsp. hominissuis	187	187	0.76	1e-42	76.26	150076	=HYPERLINK("https://www.ncbi.nlm.nih.gov/nucleotide/CP059000.1?report=genbank&log$=nucltop&blast_rank=10&RID=KX142CPP016","CP059000.1")
Mycolicibacterium poriferae JCM 12603 plasmid pJCM12603 DNA, complete genome	Mycolicibacterium poriferae	184	184	0.77	2e-41	76.34	216341	=HYPERLINK("https://www.ncbi.nlm.nih.gov/nucleotide/AP022571.1?report=genbank&log$=nucltop&blast_rank=11&RID=KX142CPP016","AP022571.1")
Mycolicibacterium poriferae JCM 12603 DNA, complete genome	Mycolicibacterium poriferae	163	279	0.97	1e-35	74.81	5712830	=HYPERLINK("https://www.ncbi.nlm.nih.gov/nucleotide/AP022570.1?report=genbank&log$=nucltop&blast_rank=12&RID=KX142CPP016","AP022570.1")
Mycobacterium sp. SMC-4 chromosome, complete genome	Mycobacterium sp. SMC-4	163	277	0.96	1e-35	74.81	5584205	=HYPERLINK("https://www.ncbi.nlm.nih.gov/nucleotide/CP079869.1?report=genbank&log$=nucltop&blast_rank=13&RID=KX142CPP016","CP079869.1")
Mycolicibacterium litorale NIIDNTM18 DNA, complete genome	Mycolicibacterium litorale	163	277	0.97	1e-35	74.81	5634149	=HYPERLINK("https://www.ncbi.nlm.nih.gov/nucleotide/AP023287.1?report=genbank&log$=nucltop&blast_rank=14&RID=KX142CPP016","AP023287.1")
Mycobacterium intracellulare subsp. chimaera strain AUSMDU00007395 chromosome, complete genome	Mycobacterium intracellulare subsp. chimaera	118	173	0.93	6e-22	71.15	6180270	=HYPERLINK("https://www.ncbi.nlm.nih.gov/nucleotide/CP045963.1?report=genbank&log$=nucltop&blast_rank=15&RID=KX142CPP016","CP045963.1")
Mycobacterium intracellulare subsp. chimaera strain ZUERICH-1 chromosome, complete genome	Mycobacterium intracellulare subsp. chimaera	118	173	0.93	6e-22	71.15	6175731	=HYPERLINK("https://www.ncbi.nlm.nih.gov/nucleotide/CP015272.1?report=genbank&log$=nucltop&blast_rank=16&RID=KX142CPP016","CP015272.1")
Mycobacterium intracellulare subsp. chimaera strain CDC 2015-22-71 isolate PA-Patient chromosome, complete genome	Mycobacterium intracellulare subsp. chimaera	118	173	0.93	6e-22	71.15	6078402	=HYPERLINK("https://www.ncbi.nlm.nih.gov/nucleotide/CP019221.1?report=genbank&log$=nucltop&blast_rank=17&RID=KX142CPP016","CP019221.1")
Mycobacterium chimaera strain Mycobacterium chimaera MC045 genome assembly, chromosome: 1	Mycobacterium intracellulare subsp. chimaera	118	173	0.93	6e-22	71.15	6078679	=HYPERLINK("https://www.ncbi.nlm.nih.gov/nucleotide/LT703505.1?report=genbank&log$=nucltop&blast_rank=18&RID=KX142CPP016","LT703505.1")
Mycobacterium intracellulare subsp. chimaera strain 850 chromosome, complete genome	Mycobacterium intracellulare subsp. chimaera	118	173	0.93	6e-22	71.15	6076815	=HYPERLINK("https://www.ncbi.nlm.nih.gov/nucleotide/CP084592.1?report=genbank&log$=nucltop&blast_rank=19&RID=KX142CPP016","CP084592.1")
Mycobacteroides chelonae strain Myco3a chromosome, complete genome	Mycobacteroides chelonae	113	113	0.73	2e-20	70.40	5061177	=HYPERLINK("https://www.ncbi.nlm.nih.gov/nucleotide/CP050145.1?report=genbank&log$=nucltop&blast_rank=20&RID=KX142CPP016","CP050145.1")
Mycobacteroides chelonae strain Myco3b chromosome, complete genome	Mycobacteroides chelonae	113	113	0.73	2e-20	70.40	5061074	=HYPERLINK("https://www.ncbi.nlm.nih.gov/nucleotide/CP050146.1?report=genbank&log$=nucltop&blast_rank=21&RID=KX142CPP016","CP050146.1")
Mycobacterium colombiense CECT 3035, complete genome	Mycobacterium colombiense CECT 3035	82.4	82.4	0.2	4e-11	85.71	5581643	=HYPERLINK("https://www.ncbi.nlm.nih.gov/nucleotide/CP020821.1?report=genbank&log$=nucltop&blast_rank=22&RID=KX142CPP016","CP020821.1")
Gordonia insulae strain MMS17-SY073	Gordonia insulae	71.6	126	0.24	7e-08	79.75	5962176	=HYPERLINK("https://www.ncbi.nlm.nih.gov/nucleotide/CP033972.1?report=genbank&log$=nucltop&blast_rank=23&RID=KX142CPP016","CP033972.1")
Mycobacterium paraterrae strain DSM 45127 chromosome, complete genome	Mycobacterium paraterrae	70.7	70.7	0.24	3e-07	79.01	5522624	=HYPERLINK("https://www.ncbi.nlm.nih.gov/nucleotide/CP092488.2?report=genbank&log$=nucltop&blast_rank=24&RID=KX142CPP016","CP092488.2")
Mycolicibacterium pulveris JCM 6370 DNA, nearly complete genome	Mycolicibacterium pulveris	68.0	319	0.24	9e-07	78.05	5484749	=HYPERLINK("https://www.ncbi.nlm.nih.gov/nucleotide/AP022599.1?report=genbank&log$=nucltop&blast_rank=25&RID=KX142CPP016","AP022599.1")
Best hits of Rv3513c
Description	Scientific Name	Max Score	Total Score	Query Cover	E value	Per. ident	Acc. Len	Accession
Mycobacterium shinjukuense JCM 14233 DNA, complete genome	Mycobacterium shinjukuense	684	684	0.75	0.0	90.69	4504020	=HYPERLINK("https://www.ncbi.nlm.nih.gov/nucleotide/AP022575.1?report=genbank&log$=nucltop&blast_rank=1&RID=KX1HRYUT013","AP022575.1")
Mycobacterium lacus JCM 15657 DNA, complete genome	Mycobacterium lacus	647	647	0.77	1e-180	88.34	5092988	=HYPERLINK("https://www.ncbi.nlm.nih.gov/nucleotide/AP022581.1?report=genbank&log$=nucltop&blast_rank=2&RID=KX1HRYUT013","AP022581.1")
Mycobacterium malmoense strain ATCC 29571 chromosome, complete genome	Mycobacterium malmoense	642	940	0.75	4e-179	88.84	5319859	=HYPERLINK("https://www.ncbi.nlm.nih.gov/nucleotide/CP080999.1?report=genbank&log$=nucltop&blast_rank=3&RID=KX1HRYUT013","CP080999.1")
Mycobacterium heidelbergense JCM 14842 DNA, nearly complete genome	Mycobacterium heidelbergense	641	957	0.75	4e-179	88.69	5050576	=HYPERLINK("https://www.ncbi.nlm.nih.gov/nucleotide/AP022615.1?report=genbank&log$=nucltop&blast_rank=4&RID=KX1HRYUT013","AP022615.1")
Mycobacterium avium subsp. paratuberculosis strain DSM 44135 chromosome, complete genome	Mycobacterium avium subsp. paratuberculosis	636	932	0.74	2e-177	88.78	4839032	=HYPERLINK("https://www.ncbi.nlm.nih.gov/nucleotide/CP053068.1?report=genbank&log$=nucltop&blast_rank=5&RID=KX1HRYUT013","CP053068.1")
Mycobacterium avium subsp. hominissuis strain 101115 chromosome, complete genome	Mycobacterium avium subsp. hominissuis	636	941	0.74	2e-177	88.78	5254673	=HYPERLINK("https://www.ncbi.nlm.nih.gov/nucleotide/CP040255.1?report=genbank&log$=nucltop&blast_rank=6&RID=KX1HRYUT013","CP040255.1")
Mycobacterium avium subsp. hominissuis strain 101034 chromosome, complete genome	Mycobacterium avium subsp. hominissuis	636	941	0.74	2e-177	88.78	5301832	=HYPERLINK("https://www.ncbi.nlm.nih.gov/nucleotide/CP040247.1?report=genbank&log$=nucltop&blast_rank=7&RID=KX1HRYUT013","CP040247.1")
Mycobacterium avium subsp. hominissuis strain 101174 chromosome, complete genome	Mycobacterium avium subsp. hominissuis	636	941	0.74	2e-177	88.78	5101624	=HYPERLINK("https://www.ncbi.nlm.nih.gov/nucleotide/CP040250.1?report=genbank&log$=nucltop&blast_rank=8&RID=KX1HRYUT013","CP040250.1")
Mycobacterium avium subsp. paratuberculosis strain MAPK_JJ1/13 chromosome, complete genome	Mycobacterium avium subsp. paratuberculosis	636	932	0.74	2e-177	88.78	4838649	=HYPERLINK("https://www.ncbi.nlm.nih.gov/nucleotide/CP033909.1?report=genbank&log$=nucltop&blast_rank=9&RID=KX1HRYUT013","CP033909.1")
Mycobacterium avium subsp. paratuberculosis strain MAPK_JB16/15 chromosome, complete genome	Mycobacterium avium subsp. paratuberculosis	636	932	0.74	2e-177	88.78	4838766	=HYPERLINK("https://www.ncbi.nlm.nih.gov/nucleotide/CP033911.1?report=genbank&log$=nucltop&blast_rank=10&RID=KX1HRYUT013","CP033911.1")
Mycobacterium avium subsp. paratuberculosis strain MAPK_CN4/13 chromosome, complete genome	Mycobacterium avium subsp. paratuberculosis	636	932	0.74	2e-177	88.78	4836546	=HYPERLINK("https://www.ncbi.nlm.nih.gov/nucleotide/CP033910.1?report=genbank&log$=nucltop&blast_rank=11&RID=KX1HRYUT013","CP033910.1")
Mycobacterium avium subsp. paratuberculosis strain MAPK_CN7/15 chromosome, complete genome	Mycobacterium avium subsp. paratuberculosis	636	932	0.74	2e-177	88.78	4837149	=HYPERLINK("https://www.ncbi.nlm.nih.gov/nucleotide/CP033428.1?report=genbank&log$=nucltop&blast_rank=12&RID=KX1HRYUT013","CP033428.1")
Mycobacterium avium subsp. paratuberculosis strain MAPK_CN9/15 chromosome, complete genome	Mycobacterium avium subsp. paratuberculosis	636	932	0.74	2e-177	88.78	4831261	=HYPERLINK("https://www.ncbi.nlm.nih.gov/nucleotide/CP033427.1?report=genbank&log$=nucltop&blast_rank=13&RID=KX1HRYUT013","CP033427.1")
Mycobacterium avium subsp. paratuberculosis strain Telford chromosome, complete genome	Mycobacterium avium subsp. paratuberculosis	636	932	0.74	2e-177	88.78	4907428	=HYPERLINK("https://www.ncbi.nlm.nih.gov/nucleotide/CP033688.1?report=genbank&log$=nucltop&blast_rank=14&RID=KX1HRYUT013","CP033688.1")
Mycobacterium avium subsp. paratuberculosis strain FDAARGOS_305 chromosome, complete genome	Mycobacterium avium subsp. paratuberculosis	636	932	0.74	2e-177	88.78	4832477	=HYPERLINK("https://www.ncbi.nlm.nih.gov/nucleotide/CP022095.2?report=genbank&log$=nucltop&blast_rank=15&RID=KX1HRYUT013","CP022095.2")
Mycobacterium avium subsp. paratuberculosis strain JII-1961 genome	Mycobacterium avium subsp. paratuberculosis	636	932	0.74	2e-177	88.78	4829728	=HYPERLINK("https://www.ncbi.nlm.nih.gov/nucleotide/CP022105.1?report=genbank&log$=nucltop&blast_rank=16&RID=KX1HRYUT013","CP022105.1")
Mycobacterium avium subsp. paratuberculosis strain MAP/TANUVAS/TN/India/2008 chromosome, complete genome	Mycobacterium avium subsp. paratuberculosis	636	932	0.74	2e-177	88.78	4829781	=HYPERLINK("https://www.ncbi.nlm.nih.gov/nucleotide/CP015495.1?report=genbank&log$=nucltop&blast_rank=17&RID=KX1HRYUT013","CP015495.1")
Mycobacterium avium subsp. paratuberculosis strain E93, complete genome	Mycobacterium avium subsp. paratuberculosis	636	932	0.74	2e-177	88.78	4786065	=HYPERLINK("https://www.ncbi.nlm.nih.gov/nucleotide/CP010114.1?report=genbank&log$=nucltop&blast_rank=18&RID=KX1HRYUT013","CP010114.1")
Mycobacterium avium subsp. paratuberculosis strain E1, complete genome	Mycobacterium avium subsp. paratuberculosis	636	932	0.74	2e-177	88.78	4781002	=HYPERLINK("https://www.ncbi.nlm.nih.gov/nucleotide/CP010113.1?report=genbank&log$=nucltop&blast_rank=19&RID=KX1HRYUT013","CP010113.1")
Mycobacterium avium subsp. hominissuis strain OCU889s_P11_4s chromosome, complete genome	Mycobacterium avium subsp. hominissuis	636	937	0.74	2e-177	88.78	5118245	=HYPERLINK("https://www.ncbi.nlm.nih.gov/nucleotide/CP018019.1?report=genbank&log$=nucltop&blast_rank=20&RID=KX1HRYUT013","CP018019.1")
Mycobacterium avium subsp. paratuberculosis strain PICSAR68 isolate 15-9556_3 chromosome, complete genome	Mycobacterium avium subsp. paratuberculosis	636	932	0.74	2e-177	88.78	4837954	=HYPERLINK("https://www.ncbi.nlm.nih.gov/nucleotide/CP091843.1?report=genbank&log$=nucltop&blast_rank=21&RID=KX1HRYUT013","CP091843.1")
Mycobacterium avium subsp. paratuberculosis strain PICSAR51 isolate 14-20315_1 chromosome, complete genome	Mycobacterium avium subsp. paratuberculosis	636	932	0.74	2e-177	88.78	4838039	=HYPERLINK("https://www.ncbi.nlm.nih.gov/nucleotide/CP091842.1?report=genbank&log$=nucltop&blast_rank=22&RID=KX1HRYUT013","CP091842.1")
Mycobacterium avium subsp. paratuberculosis strain PICSAR77 isolate 15-11127_1 chromosome, complete genome	Mycobacterium avium subsp. paratuberculosis	636	932	0.74	2e-177	88.78	4837630	=HYPERLINK("https://www.ncbi.nlm.nih.gov/nucleotide/CP091844.1?report=genbank&log$=nucltop&blast_rank=23&RID=KX1HRYUT013","CP091844.1")
Mycobacterium avium subsp. paratuberculosis strain PICSAR142 isolate 16-5512_3 chromosome, complete genome	Mycobacterium avium subsp. paratuberculosis	636	932	0.74	2e-177	88.78	4838134	=HYPERLINK("https://www.ncbi.nlm.nih.gov/nucleotide/CP091845.1?report=genbank&log$=nucltop&blast_rank=24&RID=KX1HRYUT013","CP091845.1")
Mycobacterium avium subsp. hominissuis strain W9 chromosome	Mycobacterium avium subsp. hominissuis	636	941	0.74	2e-177	88.78	5052589	=HYPERLINK("https://www.ncbi.nlm.nih.gov/nucleotide/CP060405.1?report=genbank&log$=nucltop&blast_rank=25&RID=KX1HRYUT013","CP060405.1")
Note: data shown for maximum top 25 best hits. Search not done for the repetitive gene PE_PGRS9 (Rv0746)
Mycolicibacterium names have been shown to be relabelled as Mycobacterium in Meehan, C.J. et al. Reconstituting the genus Mycobacterium. Int J Syst Evol Microbiol. 71, 004922 (2021)
