# Supplementary material for: A smooth tubercle bacillus from Ethiopia phylogenetically close to the Mycobacterium tuberculosis complex
Source: Nat Commun. 2023 Nov 18;14:7519. doi: 10.1038/s41467-023-42755-9 (PMC10657438; doi:10.1038/s41467-023-42755-9)
Supplement: Supplementary file 12 — Supplementary Data 9 [file 41467_2023_42755_MOESM12_ESM.xlsx]

## Sheet: Feuil1
Supplementary Data 9. Blast analysis of the third prophage region in ET1291 genome
Scientific Name of best hit organisms	Max Score	Total Score	Query Cover	E value	Per. Ident	Acc. Len	Accession	Annotation	Sequence
Mycobacterium koreense	634	634	0.96	8e-177	73.58%	4155701	AP022594.1	Putative prophage phiRv2 integrase	gtgacgcgcaagcgacgcggattcggccgcatccgccaggaacgctccggccgctacagcgccgcctacatcggcccggacggcaacctgcaccgagcagcgcgcaccttcgccgcgaaaaccgacgccgaaggctggctcgccgccgagcgccgcaaaatcgacctcggcacctggggtgccgtcgaacgctcagccgggatcaccgtggccgcgtacacgcacacatggttggagcagcgccggctgcggccgagaaccagacagctgtaccgctccctgctggaccggctgatactgccggagctgggcgacataatgctggcgaaactcaccgccacccgggttcgcgaatggtattgcgcactgggcacggacacccccacgcgcaacgcgcac…
Mycobacterium canettii CIPT 140070010	158	158	0.79	6e-34	71.43%	4525948	FO203509.1	Phage related protein	gtgacggcgcacgtcaagcggcggcccacggtcctgcaagtgcgttgcggggcgcgcgggcacctgctgctgacaattcaccccgtcggcggcgcacgcttcgaagtggtccgtccggcccgccgcgccggcgggttcgcgcgcgacgaggacagctacctgcggcacggcacaggagtcgatgatgtcggggggttcgaaacgttggcgccgctgcgccggctggtggccggcgctgagaccggcaccgtggcgggactgctcggggactcaccgtggcttttctgccgctgcggcgcggcgaagctcaccgaggccctggcggatcgaatcggtgaagcgatcgcggcatggcactgccggggtcaaaacacgacacgcccggaagtgatgcgactc…
Mycobacterium koreense	111	111	0.65	4e-20	75.64%	4155701	AP022594.1	Phage related protein	atgcccagcaacaatggcacggcaagtcgtcgcgagcggcgacgccccgaacatgaacaacgccaccggctaatcagtttgcaggacgcggcggatcgctgcggcgtcaactaccgcaccatgcgcaggtacattgccgccggccggctgcaagccgtccgggtcggcccgcggctgctcaaagttgacgcagcggaacttgattcgctgctgcaacccgtcggcggtggtgccgcatga
Mycobacterium heckeshornense	469	469	0.57	1e-126	70.18%	4957188	AP024237.1	Putative transcriptional regulator	atgaccgccaccgccggcgggccgccgccggaagtcgagtggaccgacgacttttttgtgaatgtcgaaatcttcaataagttgcatggtttcgacagcggcaacgacccaaccaccaagcgcggcagcgactttgaagccgccgagcccggcggcaacgccgcctacgcggccgcagccgtcgccgccgagctggccaaactcgcggcagcacaggaaggtacgcgaaataacaccctaaatcgcgtcgcgttcaacgtttttcgtctggtcaaaggcgggcacgttgacgccgacgtcgcccaccgcgagctcgagcgggtcgccgcctcgataggcctgccggaccgcgaaatacgggccacgttgcggtccgcgtgggacgcggccacgccccgc…
NO significant hit	NA	NA	NA	NA	NA	NA	NA	Hypothetical protein	atgagcctgtcccgccatgagctgctcacccgcgcccgagcagaccggctgctgctggccatgcttgacgacgacgccgaagccctcgctgtcgtccacaacgaggtcgccgacgacccgctcgccttgtggagtatcgccttgagcttggcgtggcatgctgcggtccacgcggccgcccgcctcgggcccgacggtgcgatcgctgagaccatgtgccgcatcgccttacaactcgacagggccgactcatga
Mycobacterium shinjukuense	150	300	0.71	2e-31	78.33%	4504020	AP022575.1	Hypothetical protein	atgacccccgagcagcgtcgggagcagcgccggcgtgacctcgaggctattcgccgagcgcacgccgaggtgctgatggcgcccgaaatcgacgatgccacaagcgaactcgcgctgctgtcactgcggttggacgccgagcagcgtcggcttgagcggctgatcgaccaagacccgatggccttctactggttcggacgcctgcccggcgaagatccggggggcactagtggatcgtcagcgaacgcctga
Mycobacterium tuberculosis	614	614	0.98	3e-171	88.33%	4411519	CP025608.1	Phage terminase small subunit P27 family	atgggcaggcgtggtcccgcgccgacgccggcgaaattgaagcttctaaacggccgttcgccgggtcgcgactccggcggccggctggttgcgccgccggcggcgttcgagcgtgttgcgccggaatgcccggattggttgccgccaggcgctaaagacatgtgggggcgcgtcgttcccgagcttgcggcattaaacctgttgaaggagtccgatcttggggtgttggtctcctactgcgtcgcctgggaccagctcgtgcaagccgtaaaaacttaccgtgagcagggattcgcggcggtgaacgcccgcagccggcgggtgacggtgcatcctgccgtggccgcggcccgggccgcgatgaaagacgtcctggttctcgcgcgcgaattggggtgt…
Mycobacterium canettii CIPT 140070010	86.9	86.9	0.27	4e-12	74.07%	4525948	FO203509.1	Putative phiRv2-like prophage protease	atgagcgaaacccttttccgcacagcgtcgctggggtgcgggccgggtagtggccgcgagctgtttggtgtcgcggtgccctacaaccagacggccgaggtgtccgacgctacaggcggcggctacttggaacgatttgctcccggctgcttcgcacgctcaatcacgcagcgtggccacaaggttcggttgctcaccggccacgaccaccggcgcctgccggttgggaaggctgtcgagctggttgagcggccggatggcctgcacgtcagcttcaaagtagcggaaactccttccggcgatgaggtgttgacgctggtgcgcgacggcctcgtggactcgttcagcgtcggcttccagccgatcgcccaccactgggaggatggcacgttggtgcgc…
Mycobacterium tuberculosis	1777	1777	0.99	0.0	87.66%	4414577	CP054014.1	Phage major capsid protein	atgaccgaacacttcgatgacggtgacatcaaaaacctgaccctcgacgaaacccgtgacgcggcaaaacagctcctcgacaccgttgagggcgacttggttggtgatgcggcgcagcgttttcaggcgctgtgccgccacgccgaggaactgcgggcggagcagcgccgccgcggccgcgaagccgaggaggcgctgctccgctgccgggccggtgagctgagggtggtgcccggtgctcccaccggcggcggcgacggcgacgcgccgccgggcaactcgttgcgggacaccgcgtttcgcacactggattcttgtgtgcgagacggcctgatgccggcgcgggccgcggaagtcgcggaaaccttgtgccgcaccgggccgtcgcagtccacctcg…
Mycobacterium tuberculosis	127	773	0.84	5e-25	100.00%	4426489	CP010340.1	Hypothetical protein	gtgggaccgcccagcatcctgttgccgctgtttggctttcggccgttccagctcggcgatccggcgaccagcggcgagcagctccgagggtctcgctgcgggttgcgttgtcgattcatgggcgctgcgctccgattctggtttggggcccatgggccccaaaccagaatatcgagcctggcggccgtcggttttgtgggcatcccgctctga
Mycobacterium tuberculosis	122	410	0.62	1e-23	92.68%	4411602	CP025601.1	Hypothetical protein	atggcgccgctggccgccggatcgcggagctggagcagccgaaagccaaacagcggcaacgggaaggcggcgaccgtgggcgggatctgcaaaaccgtggggacgatggaagatggactagcaccggcttag
Mycobacterium tuberculosis	405	405	0.96	2e-108	83.82%	4413983	CP047258.1	Probable phiRv1 phage protein	atgatccaccaactgacaattaccgacctggaaaccggtgaccgcgccgtctgcgaccgcgaccgggtggccgaggtgatcaggccgtggttcccggatgcgccgttagaggtgcgcgaggccatcacgcggctgcaggccgcgctggatcgcggcgaacccaccgttgagtacgaagcattcctgcggatcggcatcgagcacgccgacgccgccggcgacgacgagtgcggcccggcgatcctggccggccgctccgggccgcaacgggccgccatccgccggcaactcgggctcaccggcgagcccgacgacgacgccccgccgtggcatcggatgatcggactcggcggcggaagcccggcggagggtgaacgctga
Mycobacterium shinjukuense	186	372	1	2e-42	82.78%	4504020	AP022575.1	Hypothetical protein	atgagcgccccccggattcgcgccgtcaccgtcggcaacaagttcgcggtgcgcggcgtgctgctggctggccgcgaagagctgtgggccggtccactgcggtcggccgaccagcacgaggccgccctagacgacgcccgccaggaggcggcccgacgcgggtggacggtgacccgatga
Mycobacterium shinjukuense	104	208	0.43	5e-18	86.21%	4504020	AP022575.1	Hypothetical protein	gtggccacgccgccaacacaattctgctcgcccgacggccagccgtccggcaccgaacttgccccggggcaggggccgcaacacgtcgaggttgaagtcaccatcgaccgcggaaccatgacactggccggcgcgatccgcgagctggccatcgaactgctcggcgtcgccgacagcctcgacgcgaggggcgaacgatga
