# Supplementary material for: A smooth tubercle bacillus from Ethiopia phylogenetically close to the Mycobacterium tuberculosis complex
Source: Nat Commun. 2023 Nov 18;14:7519. doi: 10.1038/s41467-023-42755-9 (PMC10657438; doi:10.1038/s41467-023-42755-9)
Supplement: Supplementary file 14 — Source Data [file 41467_2023_42755_MOESM14_ESM.xlsx]

## Sheet: Logistic_Growth curve
Day	ET1291			M. canettii STB-A			M. tuberculosis H37Rv NCTC7417
0	0.003	0.003	0.003	0.003	0.003	0.003	0.003	0.003	0.003
1	0.001	0.003	0.002	0.001	0.03	0.011	0.007	0.004	0.007
2	0.003	0.001	0.001	0.004	0.008	0.007	0.014	0.014	0.013
3	0.009	0.008	0.008	0.0118	0.015	0.018	0.033	0.034	0.033
4
5
6	0.288	0.272	0.306	0.23	0.25	0.247	0.224	0.231	0.204
7	0.382	0.363	0.35	0.307	0.327	0.328	0.253	0.251	0.217
8	0.467	0.481	0.498	0.422	0.436	0.433	0.3	0.292	0.26
9	0.565	0.557	0.615	0.495	0.512	0.515	0.317	0.348	0.355
10	0.654	0.656	0.66	0.553	0.563	0.59	0.395	0.381	0.337
11
12
13	0.808	0.832	0.806	0.752	0.776	0.785	0.574	0.595	0.522
14
15	0.97	0.9	0.87	0.85	0.91	0.86	0.684	0.643	0.612
16
17							0.704	0.729	0.667
18
19
20	1.11	1.12	1.03	1.02	1.1	1.03	0.818	0.79	0.767
21
22
23
24	1.36	1.4	1.262	1.342	1.36	1.372	1.1376	1.179	1.0638
